# Supplementary material for: Novel Bicyclic P,S-Heterocycles via Stereoselective hetero-Diels–Alder Reactions of Thiochalcones with 1-Phenyl-4H-phosphinin-4-one 1-Oxide
Source: Molecules. 2024 Apr 28;29(9):2036. doi: 10.3390/molecules29092036 (PMC11085538; doi:10.3390/molecules29092036)
Supplement: Supplementary file 1 [file molecules-29-02036-s001.zip]

Archive with 1 entries (1 files):
- molecules-2916118-supplementary.pdf
